# Supplementary material for: Chitosan Is Necessary for the Structure of the Cell Wall, and Full Virulence of Ustilago maydis
Source: J Fungi (Basel). 2022 Aug 2;8(8):813. doi: 10.3390/jof8080813 (PMC9409902; doi:10.3390/jof8080813)
Supplement: Supplementary file 1 [file jof-08-00813-s001.zip]

Archive with 7 entries (7 files):
- JoF Supplementary Figure S1. Obtention of ...cda1 deletion construction.pdf
- JoF Supplementary Figure S2. Phylogenetic tree of CDA protein.pdf
- JoF Supplementary Figure S3 Fuz.pdf
- JoF Supplementary Figure S4 Stresses.pdf
- JoF Supplementary Table S1 Primers.pdf
- JoF Supplementary Table S2 Domains and motifs Basidiomycota.pdf
- Supplementary Figure Captions.pdf
